# Supplementary material for: CD147-high classical monocytes: a cellular biomarker for COVID-19 disease severity and treatment response
Source: Inflamm Regen. 2025 Apr 7;45:8. doi: 10.1186/s41232-025-00371-8 (PMC11974131; doi:10.1186/s41232-025-00371-8)
Supplement: Supplementary file 1 — Supplementary Material 1: Table S1. Demographic and clinical characteristics of study participants. Table S2 List of antibodies used for CyTOF cytokine panel in vitro assay. Table S3 List of antibodies used for CyTOF surface marker analysis of COVID-19 patient samples. Table S4 Spearman correlation coefficients between CD147hi cMono frequency and other variables, stratified by age group (< 65 years and ≧65 years). *p < 0.05, **p < 0.01, ***p < 0.001. [file 41232_2025_371_MOESM1_ESM.xlsx]

## Sheet: TableS1
Table S1.Demographic and clinical characteristics of study participants
	Healthy Donors (N = 38)	Total COVID-19 (N=32)	Moderate (N =7)	Severe (N = 25)	Follow-up (N = 17)
Characterics
Median Age, years	48 (41-54)	73 (62-79)	58 (45-69)	74 (68-79)	73 (62-78)
Minimum age	31	39	39	50	50
Maximum age	82	86	78	86	84
Male/Total(%)	17/38 (43.6)	24/32 (75.0)	5/7 (71.4)	19/25 (76.0)	12/16(75.0)
BMI, kg/m2		24.2 (22.3-26.3)	24.2 (22.1-29.6)	23.5 (22.4-26.3)	23.4 (21.7-26.1)
Laboratory data
WBC, ×10³/mL	NA	7.26 (4.86-9.82)	4.97 (2.50-5.65)	8.15 (5.12-9.82)	NA
Plt, ×10⁴/mL	NA	19.2(13.9 - 25.1)	21.7(15.7 - 24.9)	20.1(13.9 - 25.1)	NA
D-dimer, mg/dL	NA	1.28 (0.80-2.25)	0.92 (0.80 - 1.99)	1.36 (0.81-2.25)	NA
LDH, U/L	NA	398 (357-498)	377 (338-391)	407 (373-498)	NA
CRP, mg/dL	NA	5.3(3.40-8.66)	3.2(2.2-5.0)	5.4 (4.8-8.7)	NA
Outcomes
Dulation of ventilation, days	NA	11 (4 - 34)	0	15 (9-34)	NA
Dulation of Corticosteroid treatment, days	NA	10 (8 - 17)	5 (0-9)	10 (9-17)	NA
Data are expressed as medians (Interquartile IQ)	NA, not applicable.

## Sheet: Table S2
Table S2 List of antibodies used for CyTOF as the cytokine panel in vitro assay
#	Label	Marker	Clone	Provider	Catalog	Dilution	Staining
1	89Y	CD45	HI30	Standard biotools	3089003B	200	Surface
2	106Cd	CD45	HI30	Standard biotools	3106001B	200	Surface
3	111Cd	CD45	HI30	Standard biotools	3111001B	200	Surface
4	113Cd	CD45	HI30	Standard biotools	3113001B	200	Surface
5	114Cd	CD45	HI30	Standard biotools	3114001B	200	Surface
6	116Cd	CD45	HI30	Standard biotools	3116001B	20	Surface
7	142Nd	CD19	HIB19	Standard biotools	3142016D	200	Surface
8	143Nd	CD123	6H6	Standard biotools	3143014B	100	Surface
9	144Nd	IgD	IA6-2	Biolegend	348235	100	Surface
10	145Nd	CD138	DL-101	Standard biotools	3145003B	100	Surface
11	146Nd	CD8a	RPA-T8	Standard biotools	3146001B	100	Surface
12	147Sm	CD11c	Bu15	Standard biotools	3147008B	100	Surface
13	148Nd	CD16	3G8	Standard biotools	3148004B	100	Surface
14	149Sm	CD25	2A3	Standard biotools	3149010B	100	Surface
15	150Nd	CD86	IT2.2	Standard biotools	3150020B	100	Surface
16	151Eu	CD14	M5E2	Standard biotools	3151009B	50	Surface
17	152Sm	TNF-α	MAb11	Standard biotools	3152002B	100	Intracellular
18	153Eu	CXCR5	RF8B2	Standard biotools	3153020B	100	Surface
19	154Sm	CD3	UCHT1	Standard biotools	3154003B	200	Surface
20	155Gd	PD-1	E12.2H7	Standard biotools	3155009B	100	Surface
21	156Gd	IL-6	MQ2-13AS	Standard biotools	3156011B	100	Intracellular
22	158Gd	TLR4	HTA125	Standard biotools	3158024B	100	Surface
23	159Tb	CD147	TRA-1-85	R&D	MAB3195	400	Surface
24	160Gd	IL-1β	IL-1F2	R&D	MAB10349	200	Intracellular
25	162Dy	CD27	L128	Standard biotools	3162009B	400	Surface
26	163Dy	CD56	NCAM16.2	Standard biotools	3163007B	50	Surface
27	164Dy	CD161	HP-3G10	Standard biotools	3164009B	100	Surface
28	165Ho	IFN-γ	B27	Standard biotools	3165002B	100	Intracellular
29	166Er	CD44	BJ18	Standard biotools	3166001B	400	Surface
30	167Er	CCR7	G043H7	Standard biotools	3167009A	200	Surface
31	168Er	Ki67	B56	Standard biotools	3168007B	200	Intracellular
32	169Tm	IL-8	6217	R&D	MAB208	400	Intracellular
33	170Er	CD45RA	HI100	Standard biotools	3170010B	400	Surface
34	171Yb	CD20	2H7	Standard biotools	3171012B	100	Surface
35	172Yb	CD38	HIT2	Standard biotools	3172007B	400	Surface
36	173Yb	HLA-DR	L243	Standard biotools	3173005B	200	Surface
37	174Yb	CD4	SK3	Standard biotools	3174004B	200	Surface
38	175Lu	Perforin	B-D48	Standard biotools	3175004B	400	Intracellular
39	176Yb	CXCL10	33036R	R&D	MAB266R	200	Intracellular
40	209Bi	PD-L1	M1H1	Standard biotools	3209014B	100	Surface

## Sheet: Table S3
Table S3 List of antibodies used for CyTOF as the assessment of surface markers in PBMCs from patients with COVID-19
#	Label	Marker	Clone	Provider	Catalog	Dilution	Staining
1	89Y	CD45	HI30	Standard biotools	3089003B	100	Surface
2	106Cd	CD45	HI30	Standard biotools	3106001B	100	Surface
3	110Cd	CD45	HI30	Standard biotools	3110001B	100	Surface
4	111Cd	CD45	HI30	Standard biotools	3111001B	100	Surface
5	112Cd	CD45	HI30	Standard biotools	3112001B	100	Surface
6	113Cd	CD45	HI30	Standard biotools	3113001B	100	Surface
7	114Cd	CD45	HI30	Standard biotools	3114001B	100	Surface
8	116Cd	CD45	HI30	Standard biotools	3116001B	100	Surface
9	141Pr	CD56	Leu-19	Standard biotools	318345	100	Surface
10	142Nd	CD19	HIB19	Standard biotools	3142016D	100	Surface
11	143Nd	CD123	6H6	Standard biotools	3143014B	100	Surface
12	144Nd	IgD	IA6-2	Standard biotools	348235	100	Surface
13	146Nd	CD8a	RPA-T8	Standard biotools	3146001B	100	Surface
14	147Sm	CD11c	Bu15	Standard biotools	3147008B	100	Surface
15	149Sm	CD25	2A3	Standard biotools	3149010B	100	Surface
16	153Eu	CXCR5	RF8B2	Standard biotools	3153020B	100	Surface
17	154Sm	CD3	UCHT1	Standard biotools	3154003B	100	Surface
18	156Gd	CD147	HIM6	Standard biotools	3156022B	100	Surface
19	159Tb	CCR7	G043H7	Standard biotools	3159003B	100	Surface
20	160Gd	CD14	M5E2	Standard biotools	3160001B	100	Surface
21	162Dy	CD27	L128	Standard biotools	3162009B	100	Surface
22	164Dy	CD161	HP-3G10	Standard biotools	3164009B	100	Surface
23	167Er	CD38	HIT2	Standard biotools	3167001B	100	Surface
24	170Er	CD45RA	HI100	Standard biotools	3170010B	100	Surface
25	173Yb	HLA-DR	L243	Standard biotools	3173005B	100	Surface
26	174Yb	CD4	SK3	Standard biotools	3174004B	100	Surface
27	209Bi	CD16	3G8	Standard biotools	3209002B	100	Surface

## Sheet: Table S4
Table S4 Spearman correlation coefficients between CD147hi cMono frequency and other variables, stratified by age group (<65 years and ≧65 years)
Variable	AgeGroup	Spearman	p-value
S1	<65	0.391	0.234
IL1b	<65	0.3	0.37
IL6	<65	-0.077	0.821
TNFa	<65	-0.179	0.598
CXCL10	<65	0.164	0.634
IL8	<65	-0.282	0.402
WBC	<65	0.682	0.025*
Plt	<65	0.387	0.239
Ddimer	<65	0.3	0.371
LDH	<65	0.679	0.022*
CRP	<65	0.227	0.503
BMI	<65	NA	NA
Severity	<65	0.635	0.036*
intubation	<65	0.502	0.116
steroid	<65	0.215	0.526
S1	≧65	0.065	0.781
IL1b	≧65	-0.332	0.141
IL6	≧65	-0.126	0.586
TNFa	≧65	-0.058	0.801
CXCL10	≧65	0.405	0.07
IL8	≧65	-0.335	0.138
WBC	≧65	-0.14	0.543
Plt	≧65	-0.19	0.41
Ddimer	≧65	0.248	0.278
LDH	≧65	0.203	0.377
CRP	≧65	-0.039	0.868
BMI	≧65	NA	NA
Severity	≧65	0.044	0.849
intubation	≧65	-0.112	0.627
steroid	≧65	0.433	0.050*
